# Supplementary material for: Genomic population structure of Helicobacter pylori Shanghai isolates and identification of genomic features uniquely linked with pathogenicity
Source: Virulence. 2021 Apr 27;12(1):1258–70. doi: 10.1080/21505594.2021.1920762 (PMC8081043; doi:10.1080/21505594.2021.1920762)
Supplement: Supplemental Material [file KVIR_A_1920762_SM7170.zip]

Archive with 2 entries (2 files):
- downloadFromZipFile.pdf
- table.pdf
